# Supplementary material for: A new genus and species for the first recorded cave-dwelling Cavernicola (Platyhelminthes) from South America
Source: Zookeys. 2014 Sep 23;(442):1–15. doi: 10.3897/zookeys.442.8199 (PMC4205493; doi:10.3897/zookeys.442.8199)
Supplement: XML Treatment for Hausera [file zookeys.442.8199-treatment1.xml]

<!DOCTYPE tp:taxon-treatment
  PUBLIC "-//TaxonX//DTD Taxonomic Treatment Publishing DTD v0 20100105//EN" "tax-treatment-NSO.dtd">
<tp:taxon-treatment xmlns:tp="http://www.plazi.org/taxpub"><tp:treatment-meta><kwd-group><label>Taxon classification</label><kwd><named-content content-type="kingdom">Animalia</named-content></kwd><kwd><named-content content-type="order">Tricladida</named-content></kwd><kwd><named-content content-type="family">Dimarcusidae</named-content></kwd></kwd-group><mixed-citation publication-type="journal"><person-group><name><surname>Leal-Zanchet</surname><given-names>Ana Maria</given-names></name><name><surname>de Souza</surname><given-names>Stella Teles</given-names></name><name><surname>Ferreira</surname><given-names>Rodrigo Lopes</given-names></name></person-group><article-title>A new genus and species for the first recorded cave-dwelling <tp:taxon-name><tp:taxon-name-part taxon-name-part-type="suborder">Cavernicola</tp:taxon-name-part></tp:taxon-name> (<tp:taxon-name><tp:taxon-name-part taxon-name-part-type="phylum">Platyhelminthes</tp:taxon-name-part></tp:taxon-name>) from South America</article-title><source>Zookeys</source><day>23</day><month>9</month><year>2014</year><volume>2014</volume><issue>442</issue><fpage>1</fpage><lpage>15</lpage><pub-id pub-id-type="doi">10.3897/zookeys.442.8199</pub-id></mixed-citation></tp:treatment-meta><tp:nomenclature><label>Genus</label><tp:taxon-name>
                            <tp:taxon-name-part taxon-name-part-type="genus">Hausera</tp:taxon-name-part>
                            <object-id xmlns:xlink="http://www.w3.org/1999/xlink" content-type="zoobank" xlink:type="simple">http://zoobank.org/9F362C51-4671-40B7-A28B-4DC46A59D0C5</object-id>
                        </tp:taxon-name><tp:taxon-authority>Leal-Zanchet &amp; Souza</tp:taxon-authority><tp:taxon-status xmlns:xlink="http://www.w3.org/1999/xlink" xlink:type="simple">gen. n.</tp:taxon-status></tp:nomenclature><tp:treatment-sec sec-type="Type-species"><title>Type-species.</title><p><italic><tp:taxon-name><tp:taxon-name-part taxon-name-part-type="genus">Hausera</tp:taxon-name-part> <tp:taxon-name-part taxon-name-part-type="species">hauseri</tp:taxon-name-part></tp:taxon-name></italic> Leal-Zanchet &amp; Souza, sp. n. Monotypic</p></tp:treatment-sec><tp:treatment-sec sec-type="Diagnosis"><title>Diagnosis.</title><p><tp:taxon-name><tp:taxon-name-part taxon-name-part-type="family">Dimarcusidae</tp:taxon-name-part></tp:taxon-name> without eyes and without a copulatory bursa; female genital duct communicating with the intestine; ovovitelline ducts without caudal di<!--PageBreak-->chotomy, uniting to form a common ovovitelline duct; follicular testes; sperm ducts separately penetrating the penis bulb.</p></tp:treatment-sec><tp:treatment-sec sec-type="Distribution"><title>Distribution.</title><p>Felipe Guerra (Crotes cave), Brazil</p></tp:treatment-sec><tp:treatment-sec sec-type="Etymology"><title>Etymology.</title><p>The new genus is dedicated to the late Prof Dr Josef Hauser SJ as acknowledgement of his great enthusiasm for the study of freshwater flatworms. Gender: feminine.</p></tp:treatment-sec><tp:treatment-sec sec-type="Differentiation of the genus"><title>Differentiation of the genus.</title><p>The specimens of <italic><tp:taxon-name><tp:taxon-name-part taxon-name-part-type="genus">Hausera</tp:taxon-name-part> <tp:taxon-name-part taxon-name-part-type="species">hauseri</tp:taxon-name-part></tp:taxon-name></italic> show features concordant with the definition of the family <tp:taxon-name><tp:taxon-name-part taxon-name-part-type="family">Dimarcusidae</tp:taxon-name-part></tp:taxon-name>, viz. common oviduct or diverticulum oriented perpendicular to the horizontal bursal canal or female genital duct, penis bulb provided with glandular elements, ovaries generally located at some distance posterior to the brain, vasa deferentia (= sperm ducts) uniting to extra-bulbar common vas deferens or penetrating separately the penis bulb and testicular follicles fused or discrete (<xref ref-type="bibr" rid="B16">Sluys 1990</xref>). The specimens herein described show cell bodies of the penis glands within the bulb, the horizontal orientation of the female genital duct combined with the dorsal opening of the common oviduct, sperm ducts penetrating separately the penis bulb and discrete testicular follicles. The ovaries are situated posterior to the brain, but are close to it.</p><p>It is worth mentioning that the specimens of <italic><tp:taxon-name><tp:taxon-name-part taxon-name-part-type="genus">Hausera</tp:taxon-name-part> <tp:taxon-name-part taxon-name-part-type="species">hauseri</tp:taxon-name-part></tp:taxon-name></italic> have a connection with the intestine that could be confused with a copulatory bursa in which the branch of the intestine immediately posterior to the bursa may stain differently from other parts of the posterior intestinal branches. In all examined specimens, the connections with other parts of the posterior intestinal branches could be traced, leading to the conclusion that a bursa is absent in <italic><tp:taxon-name><tp:taxon-name-part taxon-name-part-type="genus">Hausera</tp:taxon-name-part> <tp:taxon-name-part taxon-name-part-type="species">hauseri</tp:taxon-name-part></tp:taxon-name></italic>.</p><p>Similarly to <italic><tp:taxon-name><tp:taxon-name-part taxon-name-part-type="genus">Rhodax</tp:taxon-name-part></tp:taxon-name></italic>, <italic><tp:taxon-name><tp:taxon-name-part taxon-name-part-type="genus">Hausera</tp:taxon-name-part></tp:taxon-name></italic> gen. n. does not have a copulatory bursa. Other diagnostic characters of <italic><tp:taxon-name><tp:taxon-name-part taxon-name-part-type="genus">Rhodax</tp:taxon-name-part></tp:taxon-name></italic>, however, such as presence of eyes, fused testes, sperm ducts uniting before penetrating the penis bulb and ovovitelline ducts with a caudal dichotomy do not occur in <italic><tp:taxon-name><tp:taxon-name-part taxon-name-part-type="genus">Hausera</tp:taxon-name-part></tp:taxon-name></italic> gen. n. Similarly to <italic><tp:taxon-name><tp:taxon-name-part taxon-name-part-type="genus">Opisthobursa</tp:taxon-name-part></tp:taxon-name></italic>, the sperm ducts separately penetrate the penis bulb in the new genus, but the latter lacks a bursa, in contrast to the genus <italic><tp:taxon-name><tp:taxon-name-part taxon-name-part-type="genus">Opisthobursa</tp:taxon-name-part></tp:taxon-name></italic>.</p></tp:treatment-sec><ref-list><ref id="B16"><mixed-citation xmlns:xlink="http://www.w3.org/1999/xlink" xlink:type="simple"><person-group><name name-style="western"><surname>Sluys</surname><given-names>R</given-names></name></person-group> (<year>1990</year>) <article-title>A monograph of the <tp:taxon-name><tp:taxon-name-part taxon-name-part-type="family">Dimarcusidae</tp:taxon-name-part></tp:taxon-name> (<tp:taxon-name><tp:taxon-name-part taxon-name-part-type="phylum">Platyhelminthes</tp:taxon-name-part></tp:taxon-name>, <tp:taxon-name><tp:taxon-name-part taxon-name-part-type="order">Seriata</tp:taxon-name-part></tp:taxon-name>, <tp:taxon-name><tp:taxon-name-part taxon-name-part-type="order">Tricladida</tp:taxon-name-part></tp:taxon-name>).</article-title><source>Zoologica Scripta</source><volume>19</volume>(<issue>1</issue>): <fpage>13</fpage>–<lpage>29</lpage>. doi: <ext-link ext-link-type="doi" xlink:href="10.1111/j.1463-6409.1990.tb00237.x" xlink:type="simple">10.1111/j.1463-6409.1990.tb00237.x</ext-link></mixed-citation></ref></ref-list></tp:taxon-treatment>
