# Supplementary material for: A new genus and species for the first recorded cave-dwelling Cavernicola (Platyhelminthes) from South America
Source: Zookeys. 2014 Sep 23;(442):1–15. doi: 10.3897/zookeys.442.8199 (PMC4205493; doi:10.3897/zookeys.442.8199)
Supplement: XML Treatment for Hausera hauseri [file zookeys.442.8199-treatment2.xml]

<!DOCTYPE tp:taxon-treatment
  PUBLIC "-//TaxonX//DTD Taxonomic Treatment Publishing DTD v0 20100105//EN" "tax-treatment-NSO.dtd">
<tp:taxon-treatment xmlns:tp="http://www.plazi.org/taxpub"><tp:treatment-meta><kwd-group><label>Taxon classification</label><kwd><named-content content-type="kingdom">Animalia</named-content></kwd><kwd><named-content content-type="order">Tricladida</named-content></kwd><kwd><named-content content-type="family">Dimarcusidae</named-content></kwd></kwd-group><mixed-citation publication-type="journal"><person-group><name><surname>Leal-Zanchet</surname><given-names>Ana Maria</given-names></name><name><surname>de Souza</surname><given-names>Stella Teles</given-names></name><name><surname>Ferreira</surname><given-names>Rodrigo Lopes</given-names></name></person-group><article-title>A new genus and species for the first recorded cave-dwelling <tp:taxon-name><tp:taxon-name-part taxon-name-part-type="suborder">Cavernicola</tp:taxon-name-part></tp:taxon-name> (<tp:taxon-name><tp:taxon-name-part taxon-name-part-type="phylum">Platyhelminthes</tp:taxon-name-part></tp:taxon-name>) from South America</article-title><source>Zookeys</source><day>23</day><month>9</month><year>2014</year><volume>2014</volume><issue>442</issue><fpage>1</fpage><lpage>15</lpage><pub-id pub-id-type="doi">10.3897/zookeys.442.8199</pub-id></mixed-citation></tp:treatment-meta><tp:nomenclature><tp:taxon-name>
                            <tp:taxon-name-part taxon-name-part-type="genus">Hausera</tp:taxon-name-part>
                            <tp:taxon-name-part taxon-name-part-type="species">hauseri</tp:taxon-name-part>
                            <object-id xmlns:xlink="http://www.w3.org/1999/xlink" content-type="zoobank" xlink:type="simple">http://zoobank.org/44FA7072-366B-4967-91D6-C81E7FFE43E8</object-id>
                        </tp:taxon-name><tp:taxon-authority>Leal-Zanchet &amp; Souza</tp:taxon-authority><tp:taxon-status xmlns:xlink="http://www.w3.org/1999/xlink" xlink:type="simple">sp. n.</tp:taxon-status></tp:nomenclature><tp:treatment-sec sec-type="Material examined"><title>Material examined.</title><p><bold>Holotype.</bold> MZUSP PL. 1562: <italic>coll</italic>. R. Ferreira, 22 March 2011, Crotes cave, Felipe Guerra, RN, Brazil – sagittal sections on five slides.</p><p><bold>Paratypes.</bold> Crotes cave, Felipe Guerra, RN, Brazil. MZU PL.00142: <italic>coll</italic>. R. Ferreira, 22 March 2011 – sagittal sections on 10 slides; MZU PL.00148: <italic>coll</italic>. R. Ferreira, 22 March 2011 – transverse sections on 9 slides; MZU PL.00149: <italic>coll</italic>. R. Ferreira, 05 June 2010 – anterior region: transverse sections on 12 slides, posterior region: sagittal sections on 20 slides.</p></tp:treatment-sec><tp:treatment-sec sec-type="Diagnosis"><title>Diagnosis.</title><!--PageBreak--><p><italic><tp:taxon-name><tp:taxon-name-part taxon-name-part-type="genus">Hausera</tp:taxon-name-part> <tp:taxon-name-part taxon-name-part-type="species">hauseri</tp:taxon-name-part></tp:taxon-name></italic> can be distinguished from other species in the <tp:taxon-name><tp:taxon-name-part taxon-name-part-type="family">Dimarcusidae</tp:taxon-name-part></tp:taxon-name> by (1) the numerous testicular follicles arranged in two irregular rows next to the margins of the body, extending from the level of the ovaries to the posterior end of the body; (2) the ovoid bulbar cavity with a posteriorly directed diverticulum into which the sperm ducts open; (3) a short and narrow transition region between the bulbar cavity and the ejaculatory duct; (4) the ovovitelline ducts arising from the lateral surface of the ovaries.</p></tp:treatment-sec><tp:treatment-sec sec-type="Description"><title>Description.</title><p>Live specimens unpigmented and eyeless (Fig. <xref ref-type="fig" rid="F2">6</xref>). Head truncate; posterior tip pointed (Figs <xref ref-type="fig" rid="F2">6</xref>–<xref ref-type="fig" rid="F2">7</xref>). Preserved specimens up to 7.5 mm long and 2 mm wide (Table <xref ref-type="table" rid="T1">1</xref>). Mouth and gonopore located at the posterior body third (Table <xref ref-type="table" rid="T1">1</xref>). Body margins almost parallel (Figs <xref ref-type="fig" rid="F2">6</xref>–<xref ref-type="fig" rid="F2">8</xref>). After fixation, anterior and posterior tips rounded (Fig. <xref ref-type="fig" rid="F2">8</xref>).</p><fig id="F2" position="float" orientation="portrait"><label>Figures 6–8.</label><caption><p><italic><tp:taxon-name><tp:taxon-name-part taxon-name-part-type="genus">Hausera</tp:taxon-name-part> <tp:taxon-name-part taxon-name-part-type="species">hauseri</tp:taxon-name-part></tp:taxon-name></italic> Leal-Zanchet &amp; Souza, sp. n.: <bold>6–7</bold> photograph of live specimens in dorsal view, one of them (<bold>6</bold>) with intestine containing food and the pharynx visible <bold>8</bold> photograph of a preserved specimen (paratype MZU PL.00142) in dorsal view; grains of sand are seen over the dorsal surface. Scale bar for the figs <bold>6–7</bold> not available.</p></caption><graphic xmlns:xlink="http://www.w3.org/1999/xlink" xlink:href="zookeys-442-001-g002.jpg" position="float" orientation="portrait" xlink:type="simple" id="oo_32039.jpg"/></fig><table-wrap id="T1" position="float" orientation="portrait"><label>Table 1.</label><caption><p>Measurements, in mm, of specimens of <italic><tp:taxon-name><tp:taxon-name-part taxon-name-part-type="genus">Hausera</tp:taxon-name-part> <tp:taxon-name-part taxon-name-part-type="species">hauseri</tp:taxon-name-part></tp:taxon-name></italic> Leal-Zanchet &amp; Souza, sp. n. after fixation. DG: distance of gonopore from anterior end; DM: distance of mouth from anterior end. The numbers given in parentheses represent the position relative to body length. * Measurements done after histological processing.</p></caption><table rules="all"><tbody><tr><th rowspan="1" colspan="1"/><th rowspan="1" colspan="1">Holotype MZUSP PL. 1562</th><th rowspan="1" colspan="1">Paratype MZU PL.00142</th><th rowspan="1" colspan="1">Paratype MZU PL.00148</th><th rowspan="1" colspan="1">Paratype MZU PL.00149</th></tr><tr><td rowspan="1" colspan="1">Length</td><td rowspan="1" colspan="1">4.5</td><td rowspan="1" colspan="1">7</td><td rowspan="1" colspan="1">5</td><td rowspan="1" colspan="1">7.5</td></tr><tr><td rowspan="1" colspan="1">Width</td><td rowspan="1" colspan="1">1.5</td><td rowspan="1" colspan="1">2</td><td rowspan="1" colspan="1">2</td><td rowspan="1" colspan="1">1.5</td></tr><tr><td rowspan="1" colspan="1">Length*</td><td rowspan="1" colspan="1">4.2</td><td rowspan="1" colspan="1">6.7</td><td rowspan="1" colspan="1">4.7</td><td rowspan="1" colspan="1">7.2</td></tr><tr><td rowspan="1" colspan="1">DM*</td><td rowspan="1" colspan="1">2.7 (64%)</td><td rowspan="1" colspan="1">5 (75%)</td><td rowspan="1" colspan="1">2.6 (55%)</td><td rowspan="1" colspan="1">5.5 (76%)</td></tr><tr><td rowspan="1" colspan="1">DG*</td><td rowspan="1" colspan="1">3.6 (86%)</td><td rowspan="1" colspan="1">5.5 (82%)</td><td rowspan="1" colspan="1">3.4 (72%)</td><td rowspan="1" colspan="1">6 (83%)</td></tr></tbody></table></table-wrap><p><italic>Epidermis</italic> (Figs <xref ref-type="fig" rid="F3">9</xref>–<xref ref-type="fig" rid="F3">10</xref>). Columnar, ciliated epithelium, with abundant xanthophil, rhabidtogen secretion (rhammites), both dorsally and ventrally, being more densely distributed at the dorsal surface (Fig. <xref ref-type="fig" rid="F3">9</xref>). It also receives secretions of other four types of glands: (1) xanthophil, coarse granular secretion; (2) cyanophil amorphous secretion; (3) heavily stained cyanophil, fine granular secretion; (4) erythrophil, fine granular secretion (Figs <xref ref-type="fig" rid="F3">9</xref>–<xref ref-type="fig" rid="F3">10</xref>). In addition, glands with heavily stained xanthophil, fine granular secretion open at the body margins and medially at the anterior and posterior tips of the body. Cilia more densely arranged on the ventral body surface (Fig. <xref ref-type="fig" rid="F3">10</xref>).</p><fig id="F3" position="float" orientation="portrait"><label>Figures 9–12.</label><caption><p><italic><tp:taxon-name><tp:taxon-name-part taxon-name-part-type="genus">Hausera</tp:taxon-name-part> <tp:taxon-name-part taxon-name-part-type="species">hauseri</tp:taxon-name-part></tp:taxon-name></italic> Leal-Zanchet &amp; Souza, sp. n.: holotype (<bold>9–10; 12</bold>) and paratype MZU PL.00148 (<bold>11</bold>). <bold>9–10</bold> dorsal (<bold>9</bold>) and ventral (<bold>10</bold>) surfaces of the body in sagittal section <bold>11</bold> detail of the cephalic region in transverse section showing a sensory organ (rectangle) <bold>12</bold> sagittal section of the pharynx.</p></caption><graphic xmlns:xlink="http://www.w3.org/1999/xlink" xlink:href="zookeys-442-001-g003.jpg" position="float" orientation="portrait" xlink:type="simple" id="oo_32040.jpg"/></fig><p><italic><tp:taxon-name><tp:taxon-name-part taxon-name-part-type="genus">Cutaneous</tp:taxon-name-part> <tp:taxon-name-part taxon-name-part-type="species">musculature</tp:taxon-name-part></tp:taxon-name></italic> (Figs <xref ref-type="fig" rid="F3">9</xref>–<xref ref-type="fig" rid="F3">10</xref>). Two layers, viz. a thin subepithelial circular layer, followed by a thicker layer of longitudinal muscle. Dorsal and ventral cutaneous musculatures show similar height in the pre-pharyngeal region (13–15 µm thick). In the anterior region of the body, the ventral musculature (35 µm thick) is thicker than the dorsal one (9 µm thick).</p><p><italic>Sensory organs</italic> (Fig. <xref ref-type="fig" rid="F3">11</xref>). Head with a pair of lateral sensory organs beginning about 140 µm after the anterior tip. They are lined with densely ciliated columnar epithelium, highly innervated, with insunk nuclei and receive few openings of secretory cells. The cutaneous musculature is very thin at the level of the sensory organs.</p><!--PageBreak--><!--PageBreak--><p><italic>Pharynx</italic> (Fig. <xref ref-type="fig" rid="F3">12</xref>). Cylindrical; 0.9 mm long; it is located in the posterior third of the body. Pharynx and pharyngeal lumen lined with cuboidal ciliated epithelium with insunk nuclei. Three types of pharyngeal glands, viz. cells with coarse granular xanthophil secretion, cells with cyanophil amorphous secretion and less numerous cells with fine granular erythrophil secretion. Cell bodies of the pharyngeal glands located in the mesenchyme, mainly anterior and laterally to the pharynx. Outer musculature of the pharynx constituted of a thin subepithelial layer of longitudinal muscle, followed by a thin layer of circular muscle, each about 5 µm thick. Inner pharyngeal musculature composed of a thick subepithelial layer of circular fibres (about 25–28 µm thick), followed by a layer of longitudinal fibres (about 10 µm thick).</p><!--PageBreak--><!--PageBreak--><p><italic>Intestine</italic> (Figs <xref ref-type="fig" rid="F6">19</xref>, <xref ref-type="fig" rid="F6">22</xref>, <xref ref-type="fig" rid="F6">23</xref>). Anterior intestinal trunk extending onto the posterior part of the brain (Figs <xref ref-type="fig" rid="F6">19</xref>, <xref ref-type="fig" rid="F6">23</xref>). Posterior intestinal trunks anastomose and communicate with the reproductive system through a genito-intestinal duct (Fig. <xref ref-type="fig" rid="F6">22</xref>). The part of the intestine that meets the genito-intestinal duct is lined with a tall columnar epithelium composed of cells with cyanophil cytoplasm and cells with coarse granular, erythrophil secretion; its lumen contains sperm and a small amount of erythrophil secretions (Fig. <xref ref-type="fig" rid="F6">22</xref>). Some spermatozoids are absorbed by the intestinal epithelium.</p><p><italic>Male reproductive system</italic> (Figs <xref ref-type="fig" rid="F4">13</xref>–<xref ref-type="fig" rid="F5">18</xref>). Numerous testicular follicles, 60–70 µm in diameter, arranged in approximately two irregular rows laterally to the intestinal diverticles, near body margins (Fig. <xref ref-type="fig" rid="F4">13</xref>). Testes extend from the level of the ovaries to the posterior end of the body (Figs <xref ref-type="fig" rid="F4">13</xref>–<xref ref-type="fig" rid="F4">14</xref>). Sperm ducts form spermiducal vesicles laterally to the pharynx, diminishing in diameter laterally to the male copulatory apparatus (Fig. <xref ref-type="fig" rid="F4">15</xref>). They ascend, forming a loop, and then turn anteriad. Sperm ducts separately penetrate the penis bulb (Fig. <xref ref-type="fig" rid="F4">15</xref>) and open into the posteriorly directed diverticulum of the large bulbar cavity, in close proximity to each other (Fig. <xref ref-type="fig" rid="F4">16</xref>). Bulbar cavity single, ovoid, communicating with the ejaculatory duct through a short and narrow transition section (Figs <xref ref-type="fig" rid="F4">17</xref>–<xref ref-type="fig" rid="F5">18</xref>). Ejaculatory duct opening at the tip of the conical and symmetrical penis papilla. The latter occupies almost the entire male atrium (Figs <xref ref-type="fig" rid="F4">13</xref>–<xref ref-type="fig" rid="F4">15</xref>, <xref ref-type="fig" rid="F4">17</xref>–<xref ref-type="fig" rid="F5">18</xref>).</p><fig id="F4" position="float" orientation="portrait"><label>Figures 13–17.</label><caption><p><italic><tp:taxon-name><tp:taxon-name-part taxon-name-part-type="genus">Hausera</tp:taxon-name-part> <tp:taxon-name-part taxon-name-part-type="species">hauseri</tp:taxon-name-part></tp:taxon-name></italic> Leal-Zanchet &amp; Souza, sp. n.: paratype MZU PL.00148 (<bold>13; 15–16</bold>) and holotype (<bold>14; 17</bold>) <bold>13</bold> transverse section of the body <bold>14</bold> sagittal section of the posterior tip <bold>15–17</bold> copulatory apparatus in transverse section (<bold>15–16</bold>) and sagittal section (<bold>17</bold>). The arrow indicates the diverticulum of the bulbar cavity.</p></caption><graphic xmlns:xlink="http://www.w3.org/1999/xlink" xlink:href="zookeys-442-001-g004.jpg" position="float" orientation="portrait" xlink:type="simple" id="oo_32041.jpg"/></fig><fig id="F5" position="float" orientation="portrait"><label>Figure 18.</label><caption><p><italic><tp:taxon-name><tp:taxon-name-part taxon-name-part-type="genus">Hausera</tp:taxon-name-part> <tp:taxon-name-part taxon-name-part-type="species">hauseri</tp:taxon-name-part></tp:taxon-name></italic> Leal-Zanchet &amp; Souza, sp. n., holotype: sagittal composite reconstruction of the copulatory apparatus.</p></caption><graphic xmlns:xlink="http://www.w3.org/1999/xlink" xlink:href="zookeys-442-001-g005.jpg" position="float" orientation="portrait" xlink:type="simple" id="oo_32042.jpg"/></fig><p>Sperm ducts lined with a ciliated, cuboidal epithelium, underlain by a circular muscle layer. The large penis bulb consists of a loose connective tissue with weak interwoven muscle fibres (Figs <xref ref-type="fig" rid="F4">13</xref>–<xref ref-type="fig" rid="F4">15</xref>, <xref ref-type="fig" rid="F4">17</xref>). Bulbar cavity lined with a ciliated, columnar epithelium, and coated with a subepithelial circular muscle layer, followed by a longitudinal muscle layer. Numerous glands with intrabulbar cell bodies and amorphous, cyanophil secretion open into the bulbar cavity. The bulbar cavity contains sperm and cyanophil secretion (Fig. <xref ref-type="fig" rid="F4">16</xref>). The transition part between the bulbar cavity and the ejaculatory duct is lined with a non-ciliated, cuboidal epithelium, the cells of which show an irregular height. A layer of circular muscle fibres surrounds the epithelial lining of the transition section. Ejaculatory duct lined with non-ciliated, cuboidal epithelium with irregular height, and surrounded by a subepithelial layer of circular muscle, followed by a layer of longitudinal muscle. This duct receives a xanthophil, fine granular secretion from intrapapillar glands. Penis papilla lined with a ciliated, columnar epithelium that becomes flat towards the tip of the papilla. Muscularis of penis papilla composed of a subepithelial layer of circular fibres and a layer of longitudinal fibres. Glands with amorphous, cyanophil secretion and with amorphous, xanthophil secretion open through the epithelial lining of the penis papilla. Both glands show intrapapillar cell bodies. Male atrium lined with a ciliated, high columnar epithelium, the cells of which have an irregular height (Fig. <xref ref-type="fig" rid="F4">17</xref>). The male atrial muscularis is constituted of a subepithelial layer of circular muscle, followed by a layer of longitudinal muscle. Glands with fine granular, cyanophil secretion and less numerous xanthophil glands with amorphous secretion open into the male atrium.</p><!--PageBreak--><p><italic>Female reproductive system</italic> (Figs <xref ref-type="fig" rid="F5">18</xref>, <xref ref-type="fig" rid="F6">19</xref>–<xref ref-type="fig" rid="F6">22</xref>). Vitellaria poorly developed, located between intestinal branches. Ovaries, 70 µm – 100 µm in diameter, situated dorso-medially to the nerve cords, at about 0.6 mm from the anterior tip and close to the brain (110 µm posteriorly to the brain) (Fig. <xref ref-type="fig" rid="F6">19</xref>). Ovovitelline ducts arising from the lateral surface of the ovaries (Fig. <xref ref-type="fig" rid="F6">20</xref>) and running backwards dorsally to the nerve cords. At about the level of the gonopore, the ovovitelline ducts turn dorso-medially and form a common ovovitelline duct that is dorso-anteriorly directed (Figs <xref ref-type="fig" rid="F5">18</xref>, <xref ref-type="fig" rid="F6">21</xref>). Common ovovitelline duct opening into a female genital duct. The latter communicates with the male atrium and through a genito-intestinal canal with the intestine. The genito-intestinal canal is ventro-posteriorly directed (Figs <xref ref-type="fig" rid="F5">18</xref>, <xref ref-type="fig" rid="F6">22</xref>).</p><fig id="F6" position="float" orientation="portrait"><label>Figures 19–24.</label><caption><p><italic><tp:taxon-name><tp:taxon-name-part taxon-name-part-type="genus">Hausera</tp:taxon-name-part> <tp:taxon-name-part taxon-name-part-type="species">hauseri</tp:taxon-name-part></tp:taxon-name></italic> Leal-Zanchet &amp; Souza, sp. n.: holotype (<bold>19; 22</bold>) and paratype MZU PL.00148 (<bold>20–21; 23–24</bold>). <bold>19</bold> cephalic region in sagittal section <bold>20</bold> detail of the ovary and ovovitelline duct in transverse section <bold>21–22</bold> detail of the copulatory apparatus in transverse section (<bold>21</bold>) and sagittal section (<bold>22</bold>) <bold>23–24</bold> cephalic region in transverse section. The arrow indicates a slit in the ventral surface of the body.</p></caption><graphic xmlns:xlink="http://www.w3.org/1999/xlink" xlink:href="zookeys-442-001-g006.jpg" position="float" orientation="portrait" xlink:type="simple" id="oo_32043.jpg"/></fig><p>Ovovitelline ducts lined with ciliated, cuboidal epithelium, receiving the secretion of shell glands in their most posterior sections (Figs <xref ref-type="fig" rid="F5">18</xref>, <xref ref-type="fig" rid="F6">21</xref>). Common ovovitelline duct lined with ciliated, cuboidal or columnar epithelium, underlain by a circular muscle layer; it receives the secretion of shell glands (Fig. <xref ref-type="fig" rid="F5">18</xref>). These glands have a xanthophil, fine granular secretion (Fig. <xref ref-type="fig" rid="F6">21</xref>). Female genital duct and genito-intestinal canal lined with ciliated, cuboidal epithelium, receiving an amorphous, cyanophil secretion. The muscularis of the female genital duct and the genito-intestinal canal consists of a layer of circular fibres.</p></tp:treatment-sec><tp:treatment-sec sec-type="Etymology"><title>Etymology.</title><p>The new species is dedicated to the late Prof Dr Josef Hauser SJ.</p></tp:treatment-sec><tp:treatment-sec sec-type="Geographical distribution"><title>Geographical distribution.</title><p>Known only from the type-locality, Felipe Guerra (Crotes cave), Brazil.</p></tp:treatment-sec><tp:treatment-sec sec-type="Variability"><title>Variability.</title><p>Vitellaria well-developed in paratype MZU PL.00148 and poorly developed in paratypes MZU PL.00142 and PL.00149. In paratype MZU PL.00148, the anterior region of the body is subcylindrical in transverse section (Fig. <xref ref-type="fig" rid="F6">23</xref>) and shows a ventral median slit, posteriorly to the brain, where abundant cyanophil secretion is discharged (Fig. <xref ref-type="fig" rid="F6">24</xref>). In this paratype, the anterior intestinal branch extends slightly anterior to the brain. A short branch of each ovovitelline duct may extend anterior to the ovaries at least in paratype MZU PL.00148.</p><!--PageBreak--><!--PageBreak--></tp:treatment-sec></tp:taxon-treatment>
